# Supplementary material for: Creation of an Engineered Oxygen-Insensitive L-Glutamate Oxidase for the Application of Electrochemical L-Glutamate Sensors
Source: Int J Mol Sci. 2026 Mar 20;27(6):2831. doi: 10.3390/ijms27062831 (PMC13026155; doi:10.3390/ijms27062831)
Supplement: Supplementary file 1 [file ijms-27-02831-s001.zip]

Archive with 1 entries (1 files):
- ijms-4091493-supplementary.pdf
